# Supplementary material for: Silica Nanoparticles Provoke Cell Death Independent of p53 and BAX in Human Colon Cancer Cells
Source: Nanomaterials (Basel). 2019 Aug 16;9(8):1172. doi: 10.3390/nano9081172 (PMC6724124; doi:10.3390/nano9081172)
Supplement: Supplementary file 1 [file nanomaterials-09-01172-s001.zip]

Archive with 2 entries (2 files):
- nanomaterials-558679 supplementary .pdf
- Video-S1_Nanomaterials.pptx
